# Supplementary material for: Activation of PPARα by Fenofibrate Attenuates the Effect of Local Heart High Dose Irradiation on the Mouse Cardiac Proteome
Source: Biomedicines. 2021 Dec 6;9(12):1845. doi: 10.3390/biomedicines9121845 (PMC8698387; doi:10.3390/biomedicines9121845)
Supplement: Supplementary file 1 [file biomedicines-09-01845-s001.zip]

Archive with 2 entries (2 files):
- biomedicines-1441126-supplementary.pdf
- biomedicines-1441126.Supplementary Tables.xlsx
